# Supplementary material for: Real-World Safety of Vedolizumab in Inflammatory Bowel Disease: A Retrospective Cohort Study Supported by FAERS Signal Analysis
Source: Pharmaceuticals (Basel). 2025 Jul 28;18(8):1127. doi: 10.3390/ph18081127 (PMC12389730; doi:10.3390/ph18081127)
Supplement: Supplementary file 1 [file pharmaceuticals-18-01127-s001.zip]

Archive with 1 entries (1 files):
- pharmaceuticals-3733609-supplementary.pdf
